# Supplementary material for: Energy-level quantization and single-photon control of phase slips in YBa2Cu3O7–x nanowires
Source: Nat Commun. 2020 Feb 7;11:763. doi: 10.1038/s41467-020-14548-x (PMC7005758; doi:10.1038/s41467-020-14548-x)
Supplement: Supplementary file 3 — Source Data [file 41467_2020_14548_MOESM3_ESM.zip]

Archive with 1 entries (1 files):
- Source data.xlsx
