# Supplementary material for: Energy-level quantization and single-photon control of phase slips in YBa2Cu3O7–x nanowires
Source: Nat Commun. 2020 Feb 7;11:763. doi: 10.1038/s41467-020-14548-x (PMC7005758; doi:10.1038/s41467-020-14548-x)
Supplement: Supplementary file 3 — Source Data [file 41467_2020_14548_MOESM3_ESM.zip › Source data.xlsx]

## Sheet: Fig 1c
Figure 1c				Inset
	Current	Voltage			Temperature	Switching current	Retrapping current
	mA	mV			K	mA	mA
	0.13997	0.000621647			4.2	0.16376	0.15802
	0.14	0.000644516			6	0.16284	0.15798
	0.14007	0.000387541			8	0.16196	0.15793
	0.14015	0.000860866			10	0.16116	0.15782
	0.14023	0.00129			12	0.16021	0.15758
	0.14027	0.000682866			14	0.15902	0.1572
	0.14033	-0.000190954			16	0.1576	0.15661
	0.1404	-0.000131468			18	0.15612	0.1557
	0.14047	-0.000362811
	0.14054	0.000473828
	0.1406	8.73535e-05
	0.14067	0.000400254
	0.14072	0.000294012
	0.14078	0.000219645
	0.14084	-0.000197508
	0.14091	0.000197278
	0.14098	0.000224923
	0.14104	0.000249663
	0.1411	-1.40813e-05
	0.14116	0.000183925
	0.14123	0.000852312
	0.14129	0.000836825
	0.14136	0.000649253
	0.14142	0.000449466
	0.14149	0.000784408
	0.14155	0.00063346
	0.14161	0.000354194
	0.14168	0.000452131
	0.14174	0.00094458
	0.14181	0.000748379
	0.14187	0.000387259
	0.14193	0.000818672
	0.14199	0.000585875
	0.14205	0.000666321
	0.1421	1.93795e-05
	0.14217	0.000121189
	0.14224	0.000397731
	0.1423	0.000402812
	0.14237	0.000394753
	0.14243	0.00073088
	0.14249	0.000721378
	0.14256	0.00128
	0.14262	0.000835708
	0.14268	0.00125
	0.14275	0.0012
	0.14281	0.000692539
	0.14287	0.000164119
	0.14293	0.000373148
	0.14299	0.000720298
	0.14307	0.00129
	0.14313	0.000621087
	0.14321	0.000529594
	0.14328	0.000681432
	0.14333	0.000915789
	0.14339	0.000973293
	0.14346	0.000169396
	0.14352	4.16747e-05
	0.14357	9.58464e-06
	0.14362	0.000265691
	0.14369	0.000624109
	0.14376	0.000447556
	0.14383	0.00095844
	0.14388	0.000726543
	0.14395	0.000531793
	0.14401	0.000308545
	0.14407	0.000256442
	0.14414	0.000131099
	0.14421	0.000960837
	0.14427	0.000514254
	0.14433	0.000195982
	0.14439	-0.000151764
	0.14445	0.000234123
	0.14452	0.000171275
	0.14458	-7.87643e-05
	0.14465	0.000369641
	0.1447	0.000584354
	0.14477	0.00126
	0.14483	0.000615899
	0.14489	0.000125236
	0.14496	0.000407783
	0.14502	0.00054861
	0.14509	0.000273478
	0.14515	-5.13188e-05
	0.14522	0.000548589
	0.14528	0.000291625
	0.14536	0.000617308
	0.14541	0.000672129
	0.14547	0.000547729
	0.14552	-5.42324e-05
	0.14559	0.000346514
	0.14566	0.00070611
	0.14573	0.000411338
	0.14579	0.000230948
	0.14583	0.000484418
	0.14589	0.00086168
	0.14597	0.00106
	0.14604	0.000807115
	0.1461	0.000450779
	0.14614	-1.95815e-05
	0.14622	-0.000222683
	0.14629	0.00012593
	0.14634	0.000525225
	0.14638	0.000216886
	0.14645	0.000447006
	0.14652	0.000173051
	0.14659	0.000328448
	0.14666	0.000584455
	0.14672	0.000136671
	0.14679	0.000579102
	0.14685	0.000128674
	0.14691	0.000491627
	0.14697	0.000286794
	0.14704	0.00102
	0.1471	0.00111
	0.14716	0.000893299
	0.14722	0.000734916
	0.14729	0.000371671
	0.14736	0.000477075
	0.14741	0.000618791
	0.14748	0.000952532
	0.14755	0.000499076
	0.1476	0.000491691
	0.14767	0.000240701
	0.14773	-1.53348e-05
	0.14779	0.000179073
	0.14785	0.000331854
	0.14793	0.000499999
	0.14799	0.000700395
	0.14806	0.000926659
	0.14811	-0.000492882
	0.14818	-0.000121339
	0.14824	0.000165952
	0.1483	3.76884e-05
	0.14836	-0.000282011
	0.14841	-0.000505295
	0.14848	-0.000398441
	0.14855	-0.000336842
	0.14861	0.000472701
	0.14868	0.000732002
	0.14875	0.000597119
	0.14881	0.000430106
	0.14886	0.000596007
	0.14893	0.000276815
	0.14899	-7.44904e-05
	0.14906	7.88102e-05
	0.14912	-2e-05
	0.14918	0.000366164
	0.14924	0.000637157
	0.1493	0.000549615
	0.14937	0.000292375
	0.14944	-0.000241507
	0.14952	-0.000260946
	0.14959	-9.21395e-05
	0.14965	0.000292574
	0.1497	0.000523078
	0.14977	0.000722817
	0.14983	0.00087081
	0.14989	0.000115214
	0.14995	-0.000211687
	0.15001	1.7898e-05
	0.15007	0.000333189
	0.15013	0.000426345
	0.15021	0.000746963
	0.15026	0.000396581
	0.15032	0.000443069
	0.15038	0.000509483
	0.15045	0.000371928
	0.15051	0.00111
	0.15057	0.000817951
	0.15064	2.15055e-05
	0.15069	-0.000375342
	0.15076	0.00022816
	0.15082	0.000438379
	0.15089	0.000341301
	0.15095	-0.000279774
	0.15103	0.000120334
	0.15109	5.95991e-05
	0.15114	0.000221656
	0.1512	0.00083974
	0.15127	0.000481276
	0.15133	0.000243683
	0.15139	-9.18314e-05
	0.15145	0.000275866
	0.15152	0.000260372
	0.15158	0.000419373
	0.15165	0.000275853
	0.15171	0.000285983
	0.15178	0.000224308
	0.15184	0.000255006
	0.1519	4.15634e-05
	0.15196	0.000360453
	0.15203	0.000229398
	0.1521	0.000474101
	0.15215	0.000215152
	0.15222	0.000348801
	0.15228	0.000306258
	0.15234	0.00013091
	0.1524	-0.000251324
	0.15246	-0.000403749
	0.15253	0.000114566
	0.15259	0.000110102
	0.15265	8.92543e-06
	0.1527	3.42923e-05
	0.15276	0.000371628
	0.15283	0.000219464
	0.15291	0.000277753
	0.15297	9.52185e-05
	0.15304	0.000160411
	0.15309	-0.000204834
	0.15315	7.35947e-05
	0.15321	6.88208e-06
	0.15329	-6.28551e-05
	0.15336	0.000331942
	0.15341	0.000186436
	0.15347	0.000732181
	0.15354	0.000306973
	0.1536	0.000631824
	0.15366	0.000599099
	0.15371	-0.000306857
	0.15378	0.000218898
	0.15385	0.000534208
	0.15391	0.00077746
	0.15396	0.000209736
	0.15402	0.000330638
	0.1541	9.95574e-05
	0.15416	0.000377055
	0.15423	-6.54262e-05
	0.1543	0.000131661
	0.15436	0.000697358
	0.15442	0.000798913
	0.15448	0.000685505
	0.15454	0.000364557
	0.15461	0.000383308
	0.15466	6.71406e-05
	0.15472	-0.000230541
	0.15478	-0.000558901
	0.15484	-0.000262972
	0.15492	0.000327374
	0.15498	0.000123754
	0.15504	0.00018272
	0.1551	-0.000403181
	0.15517	0.000137426
	0.15524	3.53099e-05
	0.1553	0.000433694
	0.15536	0.000171423
	0.15543	-3.73217e-07
	0.15548	0.000170304
	0.15553	0.000181362
	0.1556	0.000713075
	0.15567	0.000287582
	0.15574	-0.00017958
	0.15582	-0.000477393
	0.15589	-0.000391375
	0.15594	-0.000584246
	0.15599	-0.000450478
	0.15606	-0.000148319
	0.15612	0.000278041
	0.15619	0.000509373
	0.15624	9.40988e-05
	0.15631	0.000272997
	0.15637	0.00047459
	0.15643	0.00057112
	0.15649	0.000255487
	0.15656	0.000105721
	0.15662	0.000488306
	0.15668	0.000572596
	0.15676	0.000746999
	0.15682	0.000308787
	0.15687	-0.000350355
	0.15693	-0.00041017
	0.15701	0.000519872
	0.15708	0.000530279
	0.15713	0.000455612
	0.15718	0.000174613
	0.15725	-9.33569e-05
	0.15732	0.000416572
	0.15737	0.000432132
	0.15743	0.000630135
	0.15749	0.000397318
	0.15755	0.000247037
	0.15762	0.000122225
	0.15769	0.000337477
	0.15774	0.000520605
	0.15781	0.000359827
	0.15789	0.000760185
	0.15795	0.000206448
	0.15802	-4.69318e-05
	0.15808	7.27929e-05
	0.15814	0.000252353
	0.1582	0.000332152
	0.15826	1.71891e-05
	0.15832	0.000178568
	0.15839	0.000607591
	0.15845	0.000734747
	0.15851	0.000592151
	0.15857	0.000755912
	0.15863	0.000353388
	0.1587	0.000692448
	0.15876	0.000454293
	0.15882	0.000270308
	0.15889	0.000399189
	0.15894	0.000536829
	0.15899	0.000222775
	0.15905	0.000291535
	0.15912	0.000846201
	0.15918	0.000532725
	0.15924	0.000547635
	0.15932	0.000533868
	0.15938	0.000359702
	0.15944	0.00036747
	0.15951	0.000200731
	0.15959	0.000551983
	0.15966	0.00047573
	0.15971	0.000653812
	0.15977	0.000116742
	0.15982	0.000259706
	0.15988	0.000182652
	0.15995	0.000312746
	0.16002	0.00067357
	0.16008	0.000166205
	0.16013	-0.000162436
	0.16018	-0.000256759
	0.16026	0.00034463
	0.16033	-0.000150223
	0.16039	0.000323787
	0.16046	0.00032316
	0.16051	-7.27635e-05
	0.16058	0.000421152
	0.16064	0.000431283
	0.16071	0.000300244
	0.16077	-0.000688493
	0.16084	-0.000416711
	0.16091	-0.000429792
	0.16096	-0.000225808
	0.16102	-0.000570233
	0.16107	-0.000285863
	0.16114	-7.29806e-05
	0.16119	-0.000222997
	0.16127	0.000173504
	0.16133	-2.41629e-05
	0.1614	0.000210733
	0.16146	-0.000151568
	0.16154	0.000502491
	0.1616	0.000759397
	0.16166	0.000431057
	0.16172	0.0005963
	0.16178	0.000398363
	0.16183	0.000197105
	0.1619	9.73481e-05
	0.16196	0.00021347
	0.16203	-0.000171523
	0.1621	0.000351573
	0.16219	0.00039822
	0.16224	0.000277392
	0.1623	3.68621e-05
	0.16235	-0.000563918
	0.16241	-0.000565996
	0.16247	-0.00031796
	0.16253	-0.000310482
	0.1626	-8.89906e-05
	0.16266	0.000174828
	0.16273	0.00061485
	0.16277	-0.000394985
	0.16284	-0.000405426
	0.16291	3.57969e-05
	0.16297	0.000746507
	0.16303	0.000763808
	0.16309	0.000522366
	0.16316	0.00044494
	0.16322	0.00031427
	0.16328	5.10484e-05
	0.16334	-0.000251441
	0.16342	6.58749e-05
	0.16348	0.000549172
	0.16354	0.000643264
	0.1636	0.00063492
	0.16366	0.000819799
	0.16372	0.000586717
	0.16379	0.000358942
	0.16385	0.00126
	0.16392	2.72081
	0.16399	2.72182
	0.16404	2.72856
	0.16411	2.73586
	0.16417	2.74329
	0.16423	2.75295
	0.1643	2.76513
	0.16438	2.77369
	0.16444	2.77524
	0.16449	2.78069
	0.16454	2.78479
	0.16461	2.78871
	0.16468	2.7958
	0.16475	2.80482
	0.16481	2.81045
	0.16487	2.81613
	0.16493	2.82378
	0.16499	2.83161
	0.16504	2.83828
	0.16511	2.84616
	0.16518	2.85279
	0.16523	2.86001
	0.16528	2.86771
	0.16535	2.87557
	0.16542	2.88353
	0.16548	2.88985
	0.16555	2.89508
	0.16562	2.90193
	0.16568	2.90623
	0.16573	2.91525
	0.1658	2.92543
	0.16586	2.93421
	0.16593	2.93996
	0.166	2.94664
	0.16605	2.9554
	0.16611	2.9641
	0.16618	2.96854
	0.16625	2.97494
	0.1663	2.98249
	0.16635	2.98943
	0.16642	2.99524
	0.16649	3.00184
	0.16655	3.00773
	0.16661	3.01337
	0.1667	3.01982
	0.16677	3.02693
	0.16682	3.03494
	0.16687	3.04331
	0.16693	3.05141
	0.167	3.05741
	0.16706	3.06281
	0.16713	3.06888
	0.16719	3.07626
	0.16725	3.08506
	0.1673	3.09143
	0.16736	3.0962
	0.16743	3.09711
	0.16749	3.09682
	0.16756	3.09849
	0.16761	3.10555
	0.16769	3.11283
	0.16775	3.11952
	0.16782	3.12809
	0.16788	3.13613
	0.16795	3.14218
	0.16801	3.14737
	0.16806	3.15483
	0.16813	3.16712
	0.1682	3.17627
	0.16828	3.18057
	0.16832	3.18654
	0.16839	3.195
	0.16847	3.20208
	0.16854	3.20949
	0.16858	3.21467
	0.16863	3.22082
	0.1687	3.22728
	0.16877	3.23508
	0.16883	3.24178
	0.16889	3.24712
	0.16895	3.2523
	0.16901	3.25957
	0.16907	3.26503
	0.16914	3.27194
	0.1692	3.27974
	0.16927	3.28887
	0.16932	3.29468
	0.16937	3.29957
	0.16944	3.30605
	0.16951	3.31445
	0.16958	3.3221
	0.16964	3.32864
	0.16971	3.33393
	0.16977	3.33876
	0.16984	3.34292
	0.16989	3.34746
	0.16996	3.354
	0.17001	3.35671
	0.17008	3.35964
	0.17014	3.36603
	0.17021	3.37397
	0.17026	3.38062
	0.17032	3.38723
	0.1704	3.39257
	0.17046	3.3968
	0.17053	3.40545
	0.17059	3.41184
	0.17065	3.41805
	0.17071	3.42157
	0.17079	3.42756
	0.17085	3.4348
	0.1709	3.44098
	0.17096	3.44618
	0.17102	3.45221
	0.17108	3.45891
	0.17115	3.46549
	0.17121	3.47048
	0.17122	3.47169
	0.17118	3.46839
	0.17111	3.46528
	0.17105	3.45667
	0.17098	3.44577
	0.17091	3.43663
	0.17085	3.43144
	0.17079	3.42798
	0.17072	3.42372
	0.17066	3.42002
	0.1706	3.4141
	0.17054	3.40612
	0.17047	3.39928
	0.17041	3.39299
	0.17036	3.38771
	0.17029	3.38251
	0.17022	3.37694
	0.17016	3.37098
	0.17008	3.36443
	0.17002	3.35879
	0.16995	3.35222
	0.16989	3.34559
	0.16983	3.34149
	0.16976	3.33618
	0.1697	3.33153
	0.16964	3.32499
	0.16958	3.31858
	0.16951	3.31142
	0.16944	3.30359
	0.16938	3.29695
	0.16931	3.29057
	0.16925	3.28378
	0.16918	3.27778
	0.16912	3.27712
	0.16906	3.27714
	0.169	3.2722
	0.16894	3.26831
	0.16886	3.25963
	0.16879	3.25112
	0.16873	3.24509
	0.16867	3.24052
	0.1686	3.23437
	0.16853	3.22836
	0.16847	3.22043
	0.16841	3.21383
	0.16835	3.20706
	0.16828	3.2007
	0.16823	3.19498
	0.16817	3.18658
	0.1681	3.17964
	0.16803	3.17307
	0.16796	3.16647
	0.16791	3.16035
	0.16784	3.15186
	0.16779	3.14591
	0.16774	3.13902
	0.16767	3.13369
	0.16759	3.1285
	0.16752	3.12263
	0.16746	3.11367
	0.1674	3.10548
	0.16733	3.09682
	0.16727	3.09032
	0.1672	3.08392
	0.16714	3.07662
	0.16708	3.07021
	0.16701	3.06222
	0.16695	3.05556
	0.16688	3.04969
	0.16682	3.04388
	0.16675	3.03734
	0.16668	3.03076
	0.16663	3.02365
	0.16655	3.01442
	0.1665	3.00771
	0.16643	3.00073
	0.16638	2.99476
	0.1663	2.98944
	0.16623	2.98315
	0.16618	2.97777
	0.16612	2.97063
	0.16605	2.96395
	0.16597	2.95762
	0.16592	2.95048
	0.16587	2.94202
	0.1658	2.93487
	0.16573	2.92831
	0.16567	2.92265
	0.16562	2.91527
	0.16556	2.90722
	0.16548	2.90067
	0.1654	2.89363
	0.16534	2.88685
	0.16528	2.87954
	0.16522	2.87321
	0.16515	2.86552
	0.16508	2.85634
	0.16502	2.84919
	0.16496	2.84171
	0.16489	2.83655
	0.16482	2.82925
	0.16478	2.82162
	0.16471	2.81337
	0.16465	2.80595
	0.16457	2.79689
	0.16449	2.78917
	0.16443	2.7826
	0.16437	2.77608
	0.16431	2.76835
	0.16426	2.76077
	0.16419	2.75419
	0.16413	2.74694
	0.16406	2.73996
	0.16399	2.72923
	0.16393	2.72123
	0.16386	2.71435
	0.16379	2.70557
	0.16374	2.69748
	0.16368	2.69066
	0.16362	2.68503
	0.16354	2.67723
	0.16348	2.66934
	0.16342	2.66038
	0.16336	2.65348
	0.16331	2.64465
	0.16323	2.63587
	0.16318	2.62588
	0.1631	2.61878
	0.16304	2.60954
	0.16297	2.5982
	0.16291	2.58871
	0.16284	2.57998
	0.16278	2.57228
	0.16272	2.56407
	0.16266	2.55507
	0.16259	2.54515
	0.16252	2.53722
	0.16245	2.52816
	0.16237	2.51895
	0.16232	2.5111
	0.16226	2.50382
	0.16221	2.49403
	0.16214	2.48573
	0.16207	2.47773
	0.16202	2.46902
	0.16195	2.45928
	0.16189	2.45038
	0.16182	2.43888
	0.16175	2.43068
	0.16169	2.42288
	0.16163	2.41309
	0.16156	2.40441
	0.1615	2.39433
	0.16144	2.38489
	0.16137	2.37584
	0.16131	2.36993
	0.16126	2.35914
	0.16119	2.34716
	0.16113	2.33789
	0.16106	2.32799
	0.16099	2.31736
	0.16093	2.30758
	0.16087	2.30126
	0.1608	2.2892
	0.16073	2.27274
	0.16066	2.26191
	0.1606	2.24976
	0.16053	2.24053
	0.16047	2.22813
	0.16041	2.21854
	0.16034	2.20776
	0.16028	2.20132
	0.16022	2.1889
	0.16017	2.17642
	0.1601	2.16339
	0.16003	2.15063
	0.15996	2.13825
	0.1599	2.12394
	0.15983	2.11358
	0.15976	2.09438
	0.15971	2.08207
	0.15965	2.07153
	0.15958	2.06133
	0.15951	2.04536
	0.15944	2.03128
	0.15939	2.01561
	0.15932	2.00248
	0.15926	1.9881
	0.1592	1.97121
	0.15915	1.9539
	0.15908	1.9339
	0.15901	1.91468
	0.15894	1.8919
	0.15888	1.87765
	0.15881	1.86071
	0.15874	1.84
	0.15869	1.82613
	0.15862	1.81256
	0.15857	1.7942
	0.1585	1.76498
	0.15842	1.73556
	0.15836	1.70231
	0.1583	1.66398
	0.15824	1.62213
	0.15816	1.61145
	0.15809	1.58761
	0.15803	0.000670221
	0.15798	0.00062852
	0.15791	0.000203084
	0.15785	0.000199184
	0.15779	0.000643643
	0.15772	8.7534e-05
	0.15766	-0.00032422
	0.15759	-0.000664199
	0.15752	-0.000985748
	0.15746	-0.000734485
	0.15741	-0.000153372
	0.15735	-0.000284131
	0.15729	-0.000258831
	0.15721	4.5256e-05
	0.15714	0.000170607
	0.15709	0.000645728
	0.15703	0.000868711
	0.15695	0.000334343
	0.15688	5.18036e-05
	0.15683	-0.000645225
	0.15677	-0.000422222
	0.15671	0.00020389
	0.15665	0.000368758
	0.15659	0.000624532
	0.15651	0.000448017
	0.15644	0.000633868
	0.15638	-2.17637e-05
	0.15631	-9.79678e-05
	0.15626	0.000336685
	0.15619	0.000149416
	0.15613	0.000696033
	0.15606	0.000629358
	0.15599	-0.000551721
	0.15593	-0.000175691
	0.15587	0.000232806
	0.15581	0.000217888
	0.15574	0.000416209
	0.15567	-9.56062e-05
	0.15561	-0.000264432
	0.15555	-0.000434182
	0.1555	0.000756121
	0.15542	-0.000133718
	0.15535	-0.000123296
	0.15529	9.45844e-06
	0.15523	0.000495325
	0.15516	7.55931e-05
	0.15509	-4.19914e-05
	0.15504	0.000289012
	0.15499	0.000700438
	0.15493	0.000350236
	0.15487	0.000177838
	0.15481	0.000420188
	0.15473	0.000371717
	0.15466	0.000615272
	0.15458	0.000409021
	0.15453	0.000417611
	0.15448	0.000353242
	0.15441	-0.000212416
	0.15434	-0.000757541
	0.15428	-0.000531903
	0.15423	2.60187e-05
	0.15414	7.85062e-05
	0.15408	0.000113355
	0.15402	0.00034138
	0.15397	0.000140337
	0.15389	0.000355357
	0.15382	0.00047089
	0.15377	0.000756656
	0.15372	0.000764069
	0.15364	0.000703121
	0.15356	-9.6026e-06
	0.1535	-0.000247832
	0.15344	-0.000230883
	0.15338	0.000261869
	0.15332	0.000313052
	0.15326	0.000494646
	0.15319	2.54519e-05
	0.15312	0.000133561
	0.15305	3.65198e-05
	0.15299	-9.71408e-05
	0.15292	0.000242872
	0.15286	-1.85487e-05
	0.1528	0.000307417
	0.15276	5.9909e-05
	0.1527	0.000248027
	0.15263	0.000497582
	0.15256	0.000334737
	0.15251	-3.27065e-05
	0.15243	-8.8886e-05
	0.15235	0.000230033
	0.15228	-0.000102809
	0.15223	0.000113575
	0.15217	0.000908185
	0.15211	0.00126
	0.15203	0.000700429
	0.15196	-0.00012516
	0.15189	0.000157412
	0.15182	0.000469169
	0.15175	0.0007187
	0.1517	0.00084937
	0.15164	0.000932135
	0.15157	0.000478974
	0.15151	2.81746e-05
	0.15146	0.000521465
	0.15139	0.000456276
	0.15133	0.00047535
	0.15126	0.000271097
	0.1512	0.00013174
	0.15114	0.000709012
	0.15107	0.000870701
	0.15102	0.000851019
	0.15095	0.000419606
	0.15088	-8.38503e-05
	0.15082	-4.39516e-05
	0.15076	0.000382984
	0.15069	0.000184723
	0.15062	0.000295207
	0.15056	0.00077988
	0.1505	0.000876031
	0.15044	0.000623231
	0.15038	0.000615491
	0.15031	0.00072092
	0.15025	0.00106
	0.15019	0.000754799
	0.15013	8.07396e-05
	0.15005	0.000250789
	0.14998	0.000401459
	0.14991	0.000307993
	0.14985	-0.000327087
	0.14978	-0.000129959
	0.14972	0.000806086
	0.14966	0.000681331
	0.14959	0.000469666
	0.14953	0.000343449
	0.14946	-9.51151e-05
	0.1494	-0.000234487
	0.14934	0.000155832
	0.14928	0.000654815
	0.14922	0.000272507
	0.14917	0.00125
	0.1491	0.00155
	0.14903	0.000903967
	0.14895	-0.000183569
	0.1489	-0.000459588
	0.14885	-0.000144083
	0.14878	2.86217e-05
	0.14871	-0.000439669
	0.14864	-0.000375632
	0.14859	-7.28808e-05
	0.14854	-0.000329018
	0.14848	9.58127e-05
	0.14841	0.000327175
	0.14835	0.000860126
	0.14828	0.000556754
	0.1482	9.92165e-05
	0.14813	3.28423e-05
	0.14807	2.15072e-05
	0.14802	2.88804e-05
	0.14796	-0.000419228
	0.14789	7.44437e-05
	0.14782	1.6405e-05
	0.14774	5.81509e-05
	0.14768	0.000316842
	0.14762	-0.000200938
	0.14756	-0.000252453
	0.14749	-0.000351864
	0.14743	-6.75563e-05
	0.14738	-0.000125036
	0.14731	-0.000328085
	0.14725	-0.000360256
	0.14716	-0.000310163
	0.1471	0.000202229
	0.14704	-2.52555e-05
	0.14697	-7.10663e-05
	0.14691	0.000349912
	0.14685	0.000716069
	0.1468	0.000632972
	0.14672	-7.94548e-05
	0.14665	0.000553269
	0.14659	0.000459157
	0.14656	0.000540864
	0.14649	0.000289907
	0.14642	1.09633e-05
	0.14635	-6.404e-05
	0.1463	0.000375381
	0.14623	0.000732382
	0.14616	0.000548962
	0.14611	8.38741e-05
	0.14603	-0.00011852
	0.14597	0.00051473
	0.1459	0.000570159
	0.14584	6.57948e-05
	0.14578	-0.000183442
	0.14572	0.000800234
	0.14565	0.00107
	0.14557	0.000878041
	0.14551	0.000796134
	0.14546	0.000841339
	0.14539	0.000629381
	0.1453	0.000230189
	0.14524	0.000150398
	0.14518	-0.000263457
	0.14512	0.000235546
	0.14507	0.000744623
	0.145	0.000762488
	0.14495	0.000880942
	0.14488	0.000516796
	0.14482	0.000529912
	0.14475	0.000384035
	0.14468	0.000929174
	0.14461	0.000646346
	0.14454	0.000581154
	0.14449	0.000339361
	0.14444	0.000584956
	0.14437	0.000717457
	0.14429	0.00044566
	0.14423	0.000843146
	0.14416	0.000614496
	0.1441	0.00105
	0.14404	0.000354871
	0.14397	0.000173849
	0.14392	0.000425663
	0.14386	0.000105319
	0.1438	0.000283334
	0.14373	0.000354807
	0.14366	0.000519176
	0.1436	0.000202673
	0.14353	0.000801416
	0.14347	0.000638583
	0.14341	0.000770434
	0.14334	0.00069752
	0.14327	0.000842237
	0.1432	0.000677017
	0.14315	0.000176506
	0.14309	0.000518255
	0.14303	0.00105
	0.14297	0.000724215
	0.1429	0.000915112
	0.14282	0.000668666
	0.14275	0.000655892
	0.1427	0.000593616
	0.14264	0.000930589
	0.14257	0.000586769
	0.1425	0.00058885
	0.14245	0.000494996
	0.14239	0.000322345
	0.14232	0.000102062
	0.14225	-8.11007e-06
	0.1422	-5.67272e-05
	0.14216	0.000611574
	0.1421	0.000717277
	0.14201	0.000562232
	0.14194	0.00067629
	0.14188	0.000500322
	0.14182	0.000415766
	0.14175	4.54011e-05
	0.14168	-0.000174901
	0.14162	0.000341066
	0.14156	0.000638755
	0.14149	0.000696816
	0.14143	0.000304432
	0.14137	-0.000337783
	0.1413	-7.6971e-05
	0.14124	0.000192466
	0.14118	0.000636393
	0.14111	0.000822772
	0.14105	0.00085166

## Sheet: Fig 2a
Figure 2a
	Temperature (K)	4.2		6		8		10		12		14		16		18
		Current	Probability	Current	Probability	Current	Probability	Current	Probability	Current	Probability	Current	Probability	Current	Probability	Current	Probability
	Units	mA	1/μA	mA	1/μA	mA	1/μA	mA	1/μA	mA	1/μA	mA	1/μA	mA	1/μA	mA	1/μA
		0.16341	0	0.16261	0.04444	0.16156	0	0.16086	0.06667	0.15881	0	0.15781	0.02222	0.15706	0.04444	0.15587	0
		0.16344	0.02222	0.16263	0.04444	0.16159	0.11111	0.16089	0.53333	0.15884	0	0.15784	0	0.15709	0.02222	0.1559	0.11111
		0.16347	0.02222	0.16265	0.2	0.16162	0.31111	0.16092	0.8	0.15887	0	0.15787	0	0.15712	0.02222	0.15593	0.24444
		0.1635	0	0.16267	0.26667	0.16165	0.4	0.16095	0.91111	0.1589	0.02222	0.1579	0	0.15715	0.04444	0.15596	0.46667
		0.16353	0.02222	0.16269	0.13333	0.16169	0.37778	0.16098	0.71111	0.15893	0	0.15793	0	0.15718	0.06667	0.15599	1.22222
		0.16356	0.11111	0.16271	0.2	0.16172	0.2	0.16101	0.28889	0.15897	0	0.15796	0	0.15721	0.15556	0.15603	2.24444
		0.16359	0.22222	0.16273	0.35556	0.16175	0.46667	0.16104	0.13333	0.159	0	0.158	0.04444	0.15725	0.24444	0.15606	3.06667
		0.16362	0.95556	0.16275	1.22222	0.16178	0.15556	0.16108	0.44444	0.15903	0	0.15803	0	0.15728	0.35556	0.15609	4.33333
		0.16365	1.71111	0.16277	2.95556	0.16181	0.04444	0.16111	1.8	0.15906	0	0.15806	0	0.15731	0.31111	0.15612	6.02222
		0.16369	3.93333	0.16279	3.75556	0.16184	0.17778	0.16114	5.88889	0.15909	0	0.15809	0.02222	0.15734	0.46667	0.15615	5.22222
		0.16372	5.28889	0.16281	5.26667	0.16187	0.88889	0.16117	7.48889	0.15912	0	0.15812	0.02222	0.15737	0.77778	0.15617	4.93333
		0.16375	4.91111	0.16283	4.48889	0.1619	3.55556	0.1612	6.6	0.15915	0	0.15815	0.02222	0.1574	0.62222	0.1562	3.04444
		0.16377	5.2	0.16285	3.53333	0.16192	5.66667	0.16122	3.93333	0.15917	0	0.15817	0.02222	0.15742	1.04444	0.15623	1.44444
		0.1638	4.26667	0.16287	3.15556	0.16195	7.17778	0.16125	1.42222	0.1592	0	0.1582	0.02222	0.15745	1.57778	0.15626	0.66667
		0.16383	2.62222	0.16289	1.97778	0.16198	5.55556	0.16128	0.33333	0.15923	0	0.15823	0.08889	0.15748	1.26667	0.15629	0.22222
		0.16386	1.4	0.16291	1.55556	0.16201	3.57778	0.16131	0.57778	0.15926	0	0.15826	0.04444	0.15751	1.84444	0.15632	0.06667
		0.16389	0.86667	0.16293	1	0.16204	1.31111	0.16134	0.68889	0.15929	0	0.15829	0.04444	0.15754	2.31111	0.15635	0
		0.16392	0.77778	0.16295	0.48889	0.16208	0.57778	0.16137	0.51111	0.15932	0	0.15832	0.04444	0.15757	2.68889
		0.16395	0.48889	0.16297	0.6	0.16211	0.48889	0.1614	0.2	0.15936	0	0.15836	0.02222	0.15761	3.08889
		0.16398	0.42222	0.16299	0.53333	0.16214	0.62222	0.16144	0.13333	0.15939	0	0.15839	0.06667	0.15764	2.62222
		0.16401	0.13333	0.16301	0.48889	0.16217	1	0.16147	0	0.15942	0	0.15842	0.02222	0.15767	3.2
		0.16405	0.04444	0.16303	0.48889	0.1622	0.48889			0.15945	0.02222	0.15845	0.08889	0.1577	2.42222
		0.16408	0.02222	0.16305	0.33333	0.16223	0.17778			0.15948	0	0.15848	0.02222	0.15773	2.66667
		0.16411	0	0.16307	0.15556	0.16226	0.11111			0.15951	0	0.15851	0.06667	0.15776	2.35556
				0.16309	0.08889	0.16229	0			0.15954	0.02222	0.15854	0.04444	0.15779	1.75556
				0.16311	0.04444	0.16231	0			0.15956	0.02222	0.15856	0.22222	0.15781	0.82222
				0.16313	0					0.15959	0	0.15859	0.31111	0.15784	0.37778
				0.16315	0.02222					0.15962	0.02222	0.15862	0.26667	0.15787	0.04444
				0.16317	0.02222					0.15965	0	0.15865	0.4	0.1579	0.15556
				0.16319	0					0.15968	0.02222	0.15868	0.26667	0.15793	0.06667
				0.16321	0					0.15972	0	0.15871	0.28889	0.15796	0
				0.16323	0.02222					0.15975	0.02222	0.15875	0.42222
				0.16325	0					0.15978	0	0.15878	0.37778
										0.15981	0	0.15881	0.71111
										0.15984	0	0.15884	0.42222
										0.15987	0.02222	0.15887	0.66667
										0.1599	0	0.1589	0.84444
										0.15992	0.06667	0.15892	1.28889
										0.15995	0.15556	0.15895	1.46667
										0.15998	0.15556	0.15898	1.66667
										0.16001	0.86667	0.15901	2.02222
										0.16004	1.4	0.15904	2.91111
										0.16008	1.17778	0.15907	4.86667
										0.16011	1.02222	0.15911	5.35556
										0.16014	0.57778	0.15914	3.55556
										0.16017	1.55556	0.15917	1.71111
										0.1602	5.55556	0.1592	0.55556
										0.16023	8.37778	0.15923	0.82222
										0.16026	7.37778	0.15926	0.88889
										0.16028	3.62222	0.15928	0.31111
										0.16031	1	0.15931	0.06667
										0.16034	0.17778	0.15934	0.02222
										0.16037	0.02222	0.15937	0
										0.1604	0.04444	0.1594	0
										0.16043	0.04444
										0.16047	0.06667
										0.1605	0

## Sheet: Fig 3a
Figure 3a
	Temperature (K)	4.2		5.9		8
		Current	Probability	Current	Probability	Current	Probability
	Units	mA	1/μA	mA	1/μA	mA	1/μA
		0.15651	0	0.15601	0	0.15842	0
		0.15654	0	0.15604	0	0.15845	0.01667
		0.15657	0	0.15607	0	0.15848	0.01667
		0.1566	0	0.1561	0	0.15851	0
		0.15664	0	0.15614	0	0.15854	0.11667
		0.15667	0	0.15617	0	0.15857	0.4
		0.1567	0	0.1562	0	0.1586	0.68333
		0.15673	0	0.15623	0	0.15863	1.68333
		0.15676	0	0.15626	0	0.15866	3.75
		0.15679	0	0.15629	0	0.15869	3.35
		0.15682	0	0.15632	0	0.15872	3.95
		0.15685	0	0.15635	0	0.15875	4.51667
		0.15687	0	0.15637	0	0.15878	6.73333
		0.1569	0	0.1564	0.01667	0.15881	5.21667
		0.15693	0	0.15643	0.05	0.15884	3.06667
		0.15696	0	0.15646	0	0.15887	0.56667
		0.157	0.05	0.1565	0.01667	0.1589	0.18333
		0.15703	0.08333	0.15653	0.05	0.15893	0.1
		0.15706	0.01667	0.15656	0.06667	0.15896	0.05
		0.15709	0.03333	0.15659	0	0.15899	0
		0.15712	0	0.15662	0	0.15902	0.03333
		0.15715	0	0.15665	0	0.15905	0.01667
		0.15718	0	0.15668	0	0.15908	0.03333
		0.15721	0	0.15671	0	0.15911	0
		0.15724	0	0.15674	0	0.15914	0
		0.15726	0	0.15676	0	0.15917	0
		0.15729	0	0.15679	0	0.1592	0
		0.15732	0	0.15682	0	0.15923	0
		0.15735	0	0.15685	0	0.15926	0
		0.15739	0	0.15689	0	0.15929	0
		0.15742	0	0.15692	0	0.15932	0
		0.15745	0	0.15695	0	0.15935	0
		0.15748	0	0.15698	0	0.15938	0
		0.15751	0	0.15701	0	0.15941	0
		0.15754	0	0.15704	0	0.15944	0
		0.15757	0	0.15707	0	0.15947	0
		0.1576	0	0.1571	0	0.1595	0
		0.15762	0	0.15712	0	0.15953	0
		0.15765	0	0.15715	0	0.15956	0
		0.15768	0	0.15718	0	0.15959	0
		0.15771	0	0.15721	0	0.15962	0
		0.15775	0	0.15725	0	0.15965	0
		0.15778	0	0.15728	0	0.15968	0
		0.15781	0	0.15731	0	0.15971	0
		0.15784	0	0.15734	0	0.15974	0
		0.15787	0	0.15737	0	0.15977	0
		0.1579	0	0.1574	0	0.1598	0
		0.15793	0	0.15743	0	0.15983	0
		0.15796	0	0.15746	0	0.15986	0
		0.15798	0	0.15748	0	0.15989	0
		0.15801	0	0.15751	0	0.15992	0
		0.15804	0	0.15754	0	0.15995	0.01667
		0.15807	0	0.15757	0	0.15998	0
		0.15811	0	0.15761	0	0.16001	0
		0.15814	0	0.15764	0	0.16004	0.05
		0.15817	0.01667	0.15767	0	0.16007	0.05
		0.1582	0	0.1577	0	0.1601	0
		0.15823	0	0.15773	0	--	--
		0.15826	0	0.15776	0	--	--
		0.15829	0	0.15779	0.01667	--	--
		0.15832	0	0.15782	0.01667	--	--
		0.15835	0	0.15785	0	--	--
		0.15837	0	0.15787	0	--	--
		0.1584	0	0.1579	0	--	--
		0.15843	0	0.15793	0	--	--
		0.15846	0	0.15796	0	--	--
		0.1585	0	0.158	0	--	--
		0.15853	0	0.15803	0	--	--
		0.15856	0	0.15806	0	--	--
		0.15859	0	0.15809	0	--	--
		0.15862	0	0.15812	0	--	--
		0.15865	0	0.15815	0	--	--
		0.15868	0	0.15818	0	--	--
		0.15871	0	0.15821	0	--	--
		0.15873	0	0.15823	0	--	--
		0.15876	0	0.15826	0	--	--
		0.15879	0	0.15829	0	--	--
		0.15882	0	0.15832	0	--	--
		0.15886	0	0.15836	0	--	--
		0.15889	0	0.15839	0	--	--
		0.15892	0	0.15842	0	--	--
		0.15895	0	0.15845	0	--	--
		0.15898	0	0.15848	0	--	--
		0.15901	0	0.15851	0	--	--
		0.15904	0	0.15854	0	--	--
		0.15907	0	0.15857	0	--	--
		0.15909	0	0.15859	0	--	--
		0.15912	0	0.15862	0	--	--
		0.15915	0	0.15865	0	--	--
		0.15918	0	0.15868	0	--	--
		0.15922	0	0.15871	0	--	--
		0.15925	0	0.15875	0	--	--
		0.15928	0	0.15878	0	--	--
		0.15931	0	0.15881	0	--	--
		0.15934	0	0.15884	0	--	--
		0.15937	0	0.15887	0	--	--
		0.1594	0	0.1589	0	--	--
		0.15943	0	0.15893	0	--	--
		0.15946	0	0.15896	0	--	--
		0.15948	0	0.15898	0	--	--
		0.15951	0	0.15901	0	--	--
		0.15954	0.1	0.15904	0	--	--
		0.15957	0.83333	0.15907	0	--	--
		0.15961	2.86667	0.15911	0	--	--
		0.15964	3.68333	0.15914	0	--	--
		0.15967	3.08333	0.15917	0.01667	--	--
		0.1597	2.13333	0.1592	0.08333	--	--
		0.15973	2.68333	0.15923	0.7	--	--
		0.15976	4.25	0.15926	2.78333	--	--
		0.15979	5.58333	0.15929	3.26667	--	--
		0.15982	4.23333	0.15932	3.4	--	--
		0.15984	2.15	0.15934	2.1	--	--
		0.15987	0.95	0.15937	3.31667	--	--
		0.1599	0.2	0.1594	5.9	--	--
		0.15993	0.08333	0.15943	6.13333	--	--
		0.15997	0.05	0.15947	3.96667	--	--
		0.16	0.01667	0.1595	1.21667	--	--
		0.16003	0.01667	0.15953	0.43333	--	--
		0.16006	0.03333	0.15956	0.06667	--	--
		0.16009	0.03333	0.15959	0.03333	--	--
		0.16012	0	0.15962	0	--	--
		0.16015	0.05	0.15965	0	--	--
		0.16018	0	0.15968	0	--	--
		0.1602	0	0.1597	0.03333	--	--
		0.16023	0	0.15973	0.06667	--	--
		0.16026	0	0.15976	0	--	--
		0.16029	0	0.15979	0	--	--
		0.16033	0	0.15982	0	--	--
		0.16036	0	0.15986	0	--	--
		0.16039	0	0.15989	0	--	--
		0.16042	0	0.15992	0	--	--
		0.16045	0	0.15995	0	--	--
		0.16048	0	0.15998	0	--	--
		0.16051	0	0.16001	0	--	--
		0.16054	0	0.16004	0	--	--
		0.16057	0	0.16007	0	--	--
		0.16059	0	0.16009	0	--	--
		0.16062	0	0.16012	0	--	--
		0.16065	0	0.16015	0	--	--
		0.16068	0	0.16018	0	--	--
		0.16072	0	0.16022	0	--	--
		0.16075	0	0.16025	0	--	--
		0.16078	0	0.16028	0	--	--
		0.16081	0	0.16031	0	--	--
		0.16084	0	0.16034	0	--	--
		0.16087	0	0.16037	0	--	--
		0.1609	0	0.1604	0	--	--
		0.16093	0	0.16043	0	--	--
		0.16095	0	0.16045	0	--	--
		0.16098	0	0.16048	0	--	--
		0.16101	0	0.16051	0	--	--
		0.16104	0	0.16054	0	--	--
		0.16108	0	0.16058	0	--	--
		0.16111	0.01667	0.16061	0	--	--
		0.16114	0.16667	0.16064	0	--	--
		0.16117	0.16667	0.16067	0.01667	--	--
		0.1612	0.18333	0.1607	0	--	--
		0.16123	0.08333	0.16073	0.1	--	--
		0.16126	0.06667	0.16076	0.1	--	--
		0.16129	0.06667	0.16079	0	--	--
		0.16131	0.11667	0.16081	0	--	--
		0.16134	0.16667	0.16084	0	--	--
		0.16137	0.21667	0.16087	0.05	--	--
		0.1614	0.08333	0.1609	0.18333	--	--
		0.16144	0.03333	0.16093	0.26667	--	--
		0.16147	0	0.16097	0.08333	--	--
		0.1615	0	0.161	0.05	--	--
		0.16153	0	0.16103	0.01667	--	--
		0.16156	0.01667	0.16106	0	--	--
		0.16159	0	0.16109	0	--	--
		0.16162	0	0.16112	0	--	--
		0.16165	0	0.16115	0	--	--
		0.16168	0	0.16118	0	--	--
		0.1617	0	0.1612	0	--	--
		0.16173	0	0.16123	0	--	--
		0.16176	0	0.16126	0	--	--
		0.16179	0	0.16129	0	--	--
		0.16183	0	0.16133	0	--	--
		0.16186	0	0.16136	0	--	--
		0.16189	0	0.16139	0	--	--
		0.16192	0	0.16142	0	--	--
		0.16195	0	0.16145	0	--	--
		0.16198	0	0.16148	0	--	--
		0.16201	0	0.16151	0	--	--

## Sheet: Fig 4a
Figure 4a
	dI/dt (mA/s)	0.055				0.55				2.75
		Switching current		Retrapping current		Switching current		Retrapping current		Switching current		Retrapping current
		Current	Probability	Current	Probability	Current	Probability	Current	Probability	Current	Probability	Current	Probability
	Units	mA	1/μA	mA	1/μA	mA	1/μA	mA	1/μA	mA	1/μA	mA	1/μA
		0.17187	0.33333	0.16989	0.16667	0.17193	2.5	0.16995	2.5	0.17187	0.16667	0.16989	1
		0.17193	2.66667	0.16995	0.33333	0.17199	4.33333	0.17001	5	0.17193	2.5	0.16995	6
		0.17199	5.5	0.17001	2.66667	0.17205	6	0.17007	4.66667	0.17199	5.33333	0.17001	6
		0.17205	4.5	0.17007	5.33333	0.17211	2.83333	0.17013	3.33333	0.17205	4.5	0.17007	3.33333
		0.17211	2.66667	0.17013	3.16667	0.17217	1.16667	0.17019	0.83333	0.17211	3.16667	0.17013	0.5
		0.17217	1.16667	0.17019	2.5			0.17025	0.16667	0.17217	1.16667	0.17019	0.33333
				0.17025	1.5			0.17031	0.16667	0.17223	0.33333
				0.17031	0.66667
				0.17037	0.5

## Sheet: Fig 4b
Figure 4b
	dI/dt (mA/s)	0.055				0.55				2.75
		Switching current		Retrapping current		Switching current		Retrapping current		Switching current		Retrapping current
		Current	Probability	Current	Probability	Current	Probability	Current	Probability	Current	Probability	Current	Probability
	Units	mA	1/μA	mA	1/μA	mA	1/μA	mA	1/μA	mA	1/μA	mA	1/μA
		0.17863	0.33333	0.17221	1.33333	0.17869	0.83333	0.17215	0.33333	0.17875	0.16667	0.17221	0.83333
		0.17869	2.66667	0.17227	5.5	0.17875	2.16667	0.17221	4.33333	0.17881	3.33333	0.17227	5.66667
		0.17875	5	0.17233	4	0.17881	2.5	0.17227	7	0.17887	2.66667	0.17233	7.66667
		0.17881	5.33333	0.17239	3.5	0.17887	1.16667	0.17233	3	0.17893	1.16667	0.17239	2.16667
		0.17887	1.66667	0.17245	1	0.17893	1.5	0.17239	1.5	0.17899	0.16667	0.17245	0.66667
		0.17893	1.16667	0.17251	0.83333	0.17905	0.66667	0.17245	0	0.17905	0.33333	0.17251	0.16667
		0.17899	0.5	0.17257	0.66667	0.17911	1.16667	0.17251	0.33333	0.17917	0.33333	0.17257	0.16667
						0.17917	1.33333	0.17257	0.16667	0.17923	0.33333
						0.17929	1			0.17935	0.16667
						0.17935	1.33333			0.17941	0.16667
						0.17941	0.83333			0.17947	0.16667
						0.17947	0.83333			0.17953	1.33333
						0.17953	0.33333			0.17959	3.66667
						0.17959	0.66667			0.17965	1.66667
						0.17965	0.33333			0.17971	1
										0.17977	0.16667
										0.17983	0.33333
										0.17989	0.16667

## Sheet: Fig 4c
Figure 4c
	dI/dt (mA/s)	0.055				0.55				2.75
		Switching current		Retrapping current		Switching current		Retrapping current		Switching current		Retrapping current
		Current	Probability	Current	Probability	Current	Probability	Current	Probability	Current	Probability	Current	Probability
	Units	mA	1/μA	mA	1/μA	mA	1/μA	mA	1/μA	mA	1/μA	mA	1/μA
		0.18109	0.16667	0.17269	0.66667	0.18187	0.16667	0.17269	5	0.18202	0.16667	0.1726	0.5
		0.18115	0.16667	0.17275	3.66667	0.18193	0.16667	0.17275	6.16667	0.18208	0.5	0.17266	8.5
		0.18133	0.33333	0.17281	5.66667	0.18199	0.16667	0.17281	3.5	0.18214	7.5	0.17272	5.83333
		0.18151	0.33333	0.17287	3.33333	0.18205	0.66667	0.17287	1.5	0.1822	6.33333	0.17278	1.66667
		0.18157	0.33333	0.17293	2.33333	0.18211	4	0.17293	0.33333	0.18226	0.66667	0.17284	0.66667
		0.18163	0	0.17299	0.66667	0.18217	6	0.17299	0.16667	0.18232	0.83333
		0.18169	0.66667	0.17305	0.5	0.18223	1.5			0.1828	0.16667
		0.18175	0.16667			0.18229	1			0.18286	0.33333
		0.18187	0.16667			0.18235	0.5			0.18292	0.16667
		0.18193	0.5			0.18283	0.33333			0.18298	0.16667
		0.18199	0.33333			0.18289	0.66667			0.18304	0.16667
		0.18205	1.33333			0.18295	0.5			0.18316	0.16667
		0.18211	1.66667			0.18301	0.16667			0.18334	0.16667
		0.18217	2			0.18313	0.16667
		0.18223	1.5			0.18319	0.33333
		0.18229	0.5			0.18325	0.16667
		0.18235	0.16667			0.18331	0.16667
		0.18247	0.33333
		0.18277	0.16667
		0.18283	1
		0.18289	1.16667
		0.18295	1.5
		0.18301	1.33333
		0.18307	0.5
		0.18313	0.33333
		0.18325	0.16667

## Sheet: Fig 4d
Figure 4d
	dI/dt (mA/s)	0.055				0.55				2.75
		Switching current		Retrapping current		Switching current		Retrapping current		Switching current		Retrapping current
		Current	Probability	Current	Probability	Current	Probability	Current	Probability	Current	Probability	Current	Probability
	Units	mA	1/μA	mA	1/μA	mA	1/μA	mA	1/μA	mA	1/μA	mA	1/μA
		0.18499	0.33333	0.17305	0.33333	0.18565	0.16667	0.17305	0.5	0.18565	0.16667	0.17305	0.83333
		0.18517	0.16667	0.17311	3	0.18577	0.5	0.17311	5.5	0.18571	0	0.17311	6.5
		0.18529	0.33333	0.17317	6.66667	0.18583	2.66667	0.17317	5.66667	0.18577	0.16667	0.17317	5.83333
		0.18535	0.16667	0.17323	2.66667	0.18589	4	0.17323	3.5	0.18583	0.33333	0.17323	2.66667
		0.18541	0.83333	0.17329	2.16667	0.18595	5.16667	0.17329	1	0.18589	1	0.17329	1.16667
		0.18547	0.33333	0.17335	1.16667	0.18601	1.83333	0.17335	0.16667	0.18595	1.66667	0.17335	0.16667
		0.18553	1.66667	0.17341	0.5	0.18607	1.66667	0.17341	0.16667	0.18601	3.16667
		0.18559	0.83333	0.17347	0.16667	0.18613	0.16667	0.17347	0.16667	0.18607	4.66667
		0.18565	1.83333	0.17359	0.16667	0.18661	0.16667			0.18613	2.83333
		0.18571	2.5			0.18673	0.16667			0.18619	1.5
		0.18577	2.16667			0.18685	0.16667			0.18625	0.16667
		0.18583	2.66667			0.18691	0.16667			0.18631	0.5
		0.18589	1							0.18685	0.33333
		0.18595	0.5							0.18691	0.5
		0.18619	0.16667							0.18715	0.16667
		0.18631	0.16667							0.18739	0.16667
		0.18637	0.16667
		0.18643	0.16667
		0.18649	0.5

## Sheet: Fig 5a
Figure 5a
	LED Intensity (W/m2)	0		0.7		1.4		2.7		5.5		8.3
		Current	Counts	Current	Counts	Current	Counts	Current	Counts	Current	Counts	Current	Counts
	Units	mA		mA		mA		mA		mA		mA
		0.18553	0	0.18553	3	0.1856	2	0.1856	1	0.18559	3	0.18552	1
		0.18556	1	0.18562	2	0.18563	1	0.18566	2	0.18562	2	0.18555	2
		0.18559	1	0.18565	2	0.18566	2	0.18572	1	0.18565	3	0.18558	1
		0.18562	2	0.18568	8	0.18572	3	0.18575	2	0.18568	1	0.18561	1
		0.18565	2	0.18571	7	0.18574	8	0.18578	2	0.18571	4	0.18567	5
		0.18568	5	0.18574	8	0.18578	10	0.18581	10	0.18574	2	0.1857	2
		0.18571	8	0.18577	6	0.18581	8	0.18584	4	0.18577	5	0.18573	4
		0.18574	6	0.1858	6	0.18584	7	0.18587	9	0.1858	7	0.18576	1
		0.18578	8	0.18583	5	0.18587	5	0.1859	6	0.18583	6	0.18579	10
		0.18581	9	0.18586	6	0.1859	2	0.18593	2	0.18586	2	0.18582	7
		0.18584	6	0.18589	1	0.18593	3	0.18596	5	0.18589	3	0.18585	3
		0.18587	5	0.18592	2	0.18596	2	0.18599	3	0.18592	3	0.18588	4
		0.18589	5	0.18595	3	0.18599	3	0.18602	2	0.18595	1	0.18594	1
		0.18592	1	0.18598	4	0.18602	1	0.18608	3	0.18598	1	0.186	3
		0.18595	1	0.18601	3	0.18605	4	0.18611	4	0.18601	3	0.18603	3
		0.18598	3	0.18604	4	0.18608	6	0.18614	4	0.18613	4	0.18606	2
		0.18601	5	0.18607	5	0.1861	4	0.18617	10	0.18616	5	0.18609	3
		0.18604	6	0.1861	5	0.18613	6	0.1862	8	0.18619	3	0.18612	3
		0.18607	4	0.18613	3	0.18617	4	0.18623	2	0.18622	3	0.18618	1
		0.1861	9	0.18616	6	0.1862	4	0.18626	4	0.18643	1	0.18624	1
		0.18613	2	0.18619	2	0.18623	1	0.18629	2	0.18652	2	0.18633	1
		0.18617	5	0.18622	2	0.18626	1	0.18632	1	0.18658	1	0.18639	1
		0.1862	3	0.18625	1	0.18665	1	0.18653	2	0.18661	2	0.18645	2
		0.18623	1	0.18628	1	0.18689	1	0.18671	1	0.18664	1	0.18648	2
		0.18626	1	0.18688	1	0.18695	1	0.18686	1	0.18679	1	0.18651	5
				0.18691	1	0.18698	1	0.18689	1	0.18688	3	0.18654	2
				0.18706	1	0.18701	1	0.18716	1	0.18691	1	0.18657	1
				0.18721	1	0.18716	1	0.18719	1	0.187	1	0.1866	3
				0.18727	1	0.18724	1	0.18722	1	0.18703	2	0.18663	2
				0.18745	1	0.18731	1	0.18746	2	0.18706	1	0.18666	2
						0.18749	1	0.18755	1	0.18712	3	0.18672	1
						0.18752	1	0.18758	1	0.18715	3	0.18675	1
						0.18758	1	0.18761	1	0.18718	2	0.18678	1
						0.18767	1	0.18767	1	0.18721	1	0.18681	1
										0.18724	2	0.18684	1
										0.1873	1	0.18687	1
										0.18733	2	0.18693	1
										0.18739	1	0.18699	1
										0.18742	2	0.18702	1
										0.18745	3	0.18708	1
										0.18748	2	0.18714	3
										0.18754	1	0.1872	1
										0.18757	1	0.18723	1
												0.18726	2
												0.18735	1
												0.18738	3
												0.18741	1

## Sheet: Suppl Fig 1
Figure S1
	Temperature (K)	14		16
		Current	Probability	Current	Probability
	Units	mA	1/μA	mA	1/μA
		0.15781	0.02222	0.15706	0.04444
		0.15784	0	0.15709	0.02222
		0.15787	0	0.15712	0.02222
		0.1579	0	0.15715	0.04444
		0.15793	0	0.15718	0.06667
		0.15796	0	0.15721	0.15556
		0.158	0.04444	0.15725	0.24444
		0.15803	0	0.15728	0.35556
		0.15806	0	0.15731	0.31111
		0.15809	0.02222	0.15734	0.46667
		0.15812	0.02222	0.15737	0.77778
		0.15815	0.02222	0.1574	0.62222
		0.15817	0.02222	0.15742	1.04444
		0.1582	0.02222	0.15745	1.57778
		0.15823	0.08889	0.15748	1.26667
		0.15826	0.04444	0.15751	1.84444
		0.15829	0.04444	0.15754	2.31111
		0.15832	0.04444	0.15757	2.68889
		0.15836	0.02222	0.15761	3.08889
		0.15839	0.06667	0.15764	2.62222
		0.15842	0.02222	0.15767	3.2
		0.15845	0.08889	0.1577	2.42222
		0.15848	0.02222	0.15773	2.66667
		0.15851	0.06667	0.15776	2.35556
		0.15854	0.04444	0.15779	1.75556
		0.15856	0.22222	0.15781	0.82222
		0.15859	0.31111	0.15784	0.37778
		0.15862	0.26667	0.15787	0.04444
		0.15865	0.4	0.1579	0.15556
		0.15868	0.26667	0.15793	0.06667
		0.15871	0.28889	0.15796	0
		0.15875	0.42222
		0.15878	0.37778
		0.15881	0.71111
		0.15884	0.42222
		0.15887	0.66667
		0.1589	0.84444
		0.15892	1.28889
		0.15895	1.46667
		0.15898	1.66667
		0.15901	2.02222
		0.15904	2.91111
		0.15907	4.86667
		0.15911	5.35556
		0.15914	3.55556
		0.15917	1.71111
		0.1592	0.55556
		0.15923	0.82222
		0.15926	0.88889
		0.15928	0.31111
		0.15931	0.06667
		0.15934	0.02222
		0.15937	0
		0.1594	0

## Sheet: Suppl Fig 2
Figure S2
	Temperature (K)	4.2		6		8		10		12		14		16		18
		Current	Probability	Current	Probability	Current	Probability	Current	Probability	Current	Probability	Current	Probability	Current	Probability	Current	Probability
	Units	mA	1/μA	mA	1/μA	mA	1/μA	mA	1/μA	mA	1/μA	mA	1/μA	mA	1/μA	mA	1/μA
		0.15782	0.02222	0.15782	0.02222	0.15773	0.04444	0.15747	0	0.15742	0	0.15704	0.06667	0.15626	0	0.15542	0.02222
		0.15785	0.06667	0.15785	0.08889	0.15776	0.13333	0.1575	0.04444	0.15745	0.06667	0.15707	0.11111	0.15629	0.04444	0.15545	0.04444
		0.15788	0.08889	0.15788	0.95556	0.15779	0.15556	0.15753	0.04444	0.15748	0.55556	0.1571	1.53333	0.15632	0.02222	0.15548	0
		0.15791	0.57778	0.15791	4.15556	0.15782	1.02222	0.15756	0.06667	0.15751	3.35556	0.15714	3.97778	0.15635	0.06667	0.15551	0.02222
		0.15794	2.95556	0.15794	6.71111	0.15786	4.33333	0.15759	0.04444	0.15754	7.66667	0.15717	5.62222	0.15639	0.15556	0.15554	0.06667
		0.15797	5.68889	0.15797	5.91111	0.15789	5.22222	0.15762	0.06667	0.15757	6.73333	0.1572	8.17778	0.15642	0.11111	0.15557	0.24444
		0.158	5.55556	0.158	5.15556	0.15792	6.48889	0.15765	0.13333	0.1576	5.91111	0.15722	5.11111	0.15645	0.08889	0.1556	1.04444
		0.15803	5.62222	0.15803	4.26667	0.15795	5.86667	0.15768	0.22222	0.15762	4.26667	0.15725	3.46667	0.15648	0.2	0.15563	2.55556
		0.15806	4.71111	0.15806	2.55556	0.15797	3.28889	0.15771	1.17778	0.15765	1.97778	0.15728	2.97778	0.15651	0.42222	0.15566	5.66667
		0.15809	3.28889	0.15809	1.6	0.158	2.66667	0.15774	4.13333	0.15768	1.2	0.15731	1.26667	0.15654	2.93333	0.15569	7.37778
		0.15812	1.91111	0.15812	0.8	0.15803	2.06667	0.15777	6.15556	0.15771	1.02222	0.15734	0.51111	0.15657	6.33333	0.15572	7.08889
		0.15815	1.44444	0.15815	0.57778	0.15806	1.24444	0.1578	5.77778	0.15775	0.24444	0.15737	0.2	0.1566	6.64444	0.15575	4.26667
		0.15818	0.75556	0.15818	0.24444	0.15809	0.42222	0.15783	5.55556	0.15778	0.08889	0.1574	0.11111	0.15662	6.66667	0.15578	2.77778
		0.15821	0.28889	0.15821	0.13333	0.15812	0.28889	0.15786	4.06667	0.15781	0.02222	0.15743	0.02222	0.15665	4.24444	0.15581	1.35556
		0.15824	0.15556	0.15824	0.04444	0.15815	0.11111	0.15789	2.53333	0.15784	0.04444	0.15746	0.02222	0.15668	2.57778	0.15584	0.73333
		0.15827	0.04444	0.15827	0.02222	0.15818	0	0.15792	1.53333			0.1575	0	0.15671	1.82222	0.15587	0.15556
		0.1583	0.02222	0.1583	0			0.15795	1.15556					0.15675	0.75556	0.1559	0.02222
								0.15798	0.48889					0.15678	0.22222	0.15593	0
								0.15801	0.17778					0.15681	0.06667	0.15596	0.02222
								0.15804	0.06667					0.15684	0.04444	0.15599	0
								0.15807	0.02222
								0.1581	0

[truncated: 2 more sheets: Suppl Fig 3, Suppl Fig 4]
